# Supplementary material for: Identification of DNA Methylation Changes in European Beech Seeds during Desiccation and Storage
Source: Int J Mol Sci. 2023 Feb 10;24(4):3557. doi: 10.3390/ijms24043557 (PMC9968092; doi:10.3390/ijms24043557)
Supplement: Supplementary file 1 [file ijms-24-03557-s001.zip]

Archive with 1 entries (1 files):
- ijms-2187911-supplementary.pdf
